# Supplementary material for: Short communication: A practical farm-based trial to compare ewe nematode control strategies in peri-parturient ewes
Source: PLoS One. 2020 Aug 13;15(8):e0236143. doi: 10.1371/journal.pone.0236143 (PMC7425951; doi:10.1371/journal.pone.0236143)
Supplement: S1 File — (XLSX) [file pone.0236143.s001.xlsx]

## Sheet: Sheet1
Treatment Group	Treatment		DLWG Birth to Shearing (g)	DLWG Birth to Weaning (g)	DLWG Shearing to Weaning
Red Loin	Control	Mean	266	213	170
		Range	13-242	108-308	83-233
		s.e.	12	7	6.6
Red Rump	Control	Mean	272	219	178
		Range	165-339	170-274	83-275
		s.e.	7.6	4.7	8.9
Blue Loin	L.A.	Mean	263	232	207
		Range	148-331	153-290	100-283
		s.e.	7.9	5.8	6.9
Blue Rump	L.A.	Mean	323	255	198
		Range	195-477	183-355	117-317
		s.e.	8.8	6.3	6.3
Purple Loin	S.A.	Mean	337	249	180
		Range	243-476	201-283	67-266
		s.e.	11	5	9.8
Purple Rump	S.A.	Mean	268	239	201
		Range	147-346	159-273	133-258
		s.e.	6.7	4.2	5.5
