# Supplementary material for: Short communication: A practical farm-based trial to compare ewe nematode control strategies in peri-parturient ewes
Source: PLoS One. 2020 Aug 13;15(8):e0236143. doi: 10.1371/journal.pone.0236143 (PMC7425951; doi:10.1371/journal.pone.0236143)
Supplement: S2 File — (XLSX) [file pone.0236143.s002.xlsx]

## Sheet: Table 1
Pasture larval counts summary table
Ewe group			Paddock name	Total Pasture larval count Week -2		PLC by species week -2					TotalPasture larval count Week +3	PLC by species week +3			Total Pasture larval count Week +9	PLC by species week +9
a	Red loin	Control	5	10205		Cooperia		2653			1743	Cooperia		872	1245	Cooperia	0
						T.circumcincta		4796				T.circumcincta		749		T.circumcincta	237
						Bunostomum		1123				Bunostomum		122		Bunostomum	0
						Nematodirus		1633				Nematodirus		0		Nematodirus	946
						O.ostertagi		0				O.ostertagi		0		O.ostertagi	0
						Trichostrongylus		0				Trichostrongylus		0		Trichostrongylus	62
b	Red rump	Control	2	5159		Cooperia		1909			341	Cooperia		114	5139	Cooperia	1439
						T.circumcincta		825				T.circumcincta		114		T.circumcincta	2004
						Bunostomum		970				Bunostomum		0		Bunostomum	565
						Nematodirus		0				Nematodirus		114		Nematodirus	1131
						O.ostertagi		0				O.ostertagi		0		O.ostertagi	0
						Trichostrongylus		0				Trichostrongylus		0		Trichostrongylus	0
c	Blue loin	LA	6	3136		Cooperia		1348			2173	Cooperia		543	1058	Cooperia	0
						T.circumcincta		439				T.circumcincta		543		T.circumcincta	0
						Bunostomum		439				Bunostomum		913		Bunostomum	0
						Nematodirus		909				Nematodirus		174		Nematodirus	1058
						O.ostertagi		0				O.ostertagi		0		O.ostertagi	0
						Trichostrongylus		0				Trichostrongylus		0		Trichostrongylus	0
d	Blue rump	LA	4	5900		Cooperia		2950			966	Cooperia		579	2029	Cooperia	588
						T.circumcincta		1003				T.circumcincta		193		T.circumcincta	0
						Bunostomum		1947				Bunostomum		193		Bunostomum	284
						Nematodirus		0				Nematodirus		0		Nematodirus	1157
						O.ostertagi		0				O.ostertagi		0		O.ostertagi	0
						Trichostrongylus		0				Trichostrongylus		0		Trichostrongylus	0
e	Purple loin	SA	3	6869		Cooperia		1305			1522	Cooperia		416	1167	Cooperia	0
						T.circumcincta		2129				T.circumcincta		416		T.circumcincta	782
						Bunostomum		2129				Bunostomum		274		Bunostomum	0
						Nematodirus		893				Nematodirus		416		Nematodirus	385
						O.ostertagi		412				O.ostertagi		0		O.ostertagi	0
						Trichostrongylus		0				Trichostrongylus		0		Trichostrongylus	0
f	Purple rump	SA	1	5877		Cooperia		2351			1414	Cooperia		127	3350	Cooperia	1675
						T.circumcincta		1939				T.circumcincta		1032		T.circumcincta	335
						Bunostomum		1587				Bunostomum		0		Bunostomum	0
						Nematodirus		0				Nematodirus		255		Nematodirus	1340
						O.ostertagi		0				O.ostertagi		0		O.ostertagi	0
						Trichostrongylus		0				Trichostrongylus		0		Trichostrongylus	0
Mean total pasture larval counts in different treatment groups
Treatment		Week -2			Week +3		Week +9
C		7682			1042		3192
LA		4518			1570		1544
SA		6373			1468		2259
Mean total pasture larval counts in different treatment groups, excluding Nematodirus and Ostertagia
Treatment			Week -2			Week +3				Week +9
C			6868			985				2154
LA			4064			1483				436
SA			5927			1133				1396
