# Supplementary material for: Short communication: A practical farm-based trial to compare ewe nematode control strategies in peri-parturient ewes
Source: PLoS One. 2020 Aug 13;15(8):e0236143. doi: 10.1371/journal.pone.0236143 (PMC7425951; doi:10.1371/journal.pone.0236143)
Supplement: S3 File — (XLSX) [file pone.0236143.s003.xlsx]

## Sheet: Table 1
Ewe group	Paddock			Treatment		No.pooled samples for testing weekly		Faecal sample code				Week -2 Sampled: 21/03 Examined: 23/03			Species present			Week -1 Sampled: 28/03 Examined: 30/03		Species present	Week 0 Sampled: 04/04 Examined: 05/04			Species present		Week 1 Sampled: 11/4/17 Examined: 12/4/17		Species present		Week 2 Sampled: 18/4/17 Examined: 19/4/17			Species present		Week 3 Sampled: 25/4/17 Examined: 26/4/17				Species present		Week 5 Sampled: 9/5/17 Examined 10/5/17	Species present		Week 6 sampled: 16/05 Examined : 17/05		Species present	Week7 Sampled: 23/05 Examined : 24/05
a	5 Red loin			Control		2		a1				500			S			200		S	300			S		600		S,M		450			S,N,M		150				S		900	S		550		s,n	650
								a2				200			S			50		T	200			S		500		S,M		150			S		300				S		850	S,M		1150		s	250
								Mean				350						125			250					550				300					225						875			850			450
b	2 Red rump			control		2		b1				200			S			150		S	0					450		S		350			S		200				S		400	S,N		550		s,t,m	550
								b2				350			S,M			150		S	50			S		100		S		150			S		300				S		300	S		200		s,n	600
								Mean				275						150			25					275				250					250						350			375			575
c	6 Blue loin			LA		2		c1				150			S			0			0					50		S		0					0						100	s		0			0
								c2				950			S			0			0					0				0					0				M		100	s		300		s, m	0
								Mean				550						0			0					25				0					0						100			150			0
d	4 Blue rump			LA		2		d1				50			S			0			0					50		M		50			M		0						0			0			0
								d2				200			S			0			0					0				0					100						0			0			50
								Mean				125						0			0					25				25					50						0			0			25
e	3 Purple loin			SA		2		e1				100			S			0			0					0				0					0				S		0			400		s,n,m	150
								e2				350			S,T			0			0					0				0					0
								Mean				225						0			0					0				0					0						0			400			150
f	1 Purple rump			SA		2		f1				200			S			50		S	400			M		50		M		100			M		100				S		450	s,M		250		s	100
								f2				0						0			100			M		50		M		0					50				S		350	S,M		650		s,n,m	750
								Mean				100						25			250					50				50					75						400			450			425
Ewe Strongyle FECs
Ewe group			Paddock			Treatment			No.pooled samples for testing weekly						Faecal sample code					Week -2 Strongyle FEC			Week -1 strongyle FEC			Week 0 Strongyle FEC			Week 1 Strongyle FEC				Week 2 Strongyle FEC				Week 3 Strongyle FEC				Week 4 Strongyle FEC		Week 5 Strongyle FEC			Week 6 Strongyle FEC			Week 7 Strongyle FEC
a			5 Red loin			Control			2						a1					500			200			300			200				350				150				150		900			350			600
															a2					200			0			200			200				150				200				150		800			1150			150
															Mean					350			100			250			200				250				175				150		850			750			375
b			2 Red rump			control			2						b1					200			150			0			450				350				150				200		350			400			450
															b2					300			150			50			100				150				300				550		300			150			450
															Mean					250			150			25			275				250				225				375		325			275			450
c			6 Blue loin			LA			2						c1					150			0			0			50				0				0				0		100			0			0
															c2					950			0			0			0				0				0				0		100			200			0
															Mean					550			0			0			25				0				0				0		100			100			0
d			4 Blue rump			LA			2						d1					50			0			0			0				0				0				0		0			0			0
															d2					200			0			0			0				0				0				0		0			0			0
															Mean					125			0			0			0				0				0				0		0			0			0
e			3 Purple loin			SA			2						e1					100			0			0			0				0				0				250		0			250			150
															e2					300			0			0			0				0				0				/
															Mean					200			0			0			0				0				0				250		0			250			150
f			1 Purple rump			SA			2						f1					200			50			0			0				0				100				300		350			250			50
															f2					0			0			0			0				0				0				150		300			300			350
															Mean					100			25			0			0				0				50				225		325			275			200
Lamb group		Paddock				Treatment		No.pooled samples for testing weekly					Week 5				Species present			Number samples			Week 6			Species present			Number samples			Week7				Species present				Number samples		Week 8			Species present			Number samples
a		5 Red loin				Control		1					0							10			200			S			10			1400				S,N				10		1350			S,N			10
b		2 red rump				Control		1					0							7			250			S			10			1800				S,N				10		2050			s,n,m			10
c		6 Blue loin				LA		1					0							5			0						10			0								10		1400			s,n,m			10
d		4Blue Rump				LA		1					0							8			0						10			150				N				10		150			s,n			10
e		3 Purple loin				SA		1					0							5			50			N			10			500				S,N				10		300			s,n			10
f		1 purple rump				SA		1					0							10			50			S			10			600				S,N				10		950			s,n			10
Lamb strongyle FECs
Lamb group				Paddock						Treatment						Week 6 strongyle FEC					Week 7 Strongyle FEC						Week 8 strongyle FEC				Week 9 strongyle FEC
a				5 Red loin						Control						200					800						800				400
b				2 red rump						Control						250					1200						500				800
c				6 Blue loin						LA						0					0						50				0
d				4Blue Rump						LA						0					0						50				100
e				3 Purple loin						SA						0					400						50				150
f				1 purple rump						SA						50					400						700				250
Lamb strongyle FECs, by treatment
Treatment				Week 6 strongyle FEC			Week 7 Strongyle FEC							Week 8 strongyle FEC					Week 9 strongyle FEC
Control				225			1000							650					600
LA				0			0							50					50
SA				25			400							375					200
Lamb group					Paddock						Treatment						Average weight< 24 hours					n						Average weight at shearing						n							DLWG (birth to shearing) (g/day)					n
a					5 Red loin						Control						4.79					34						17.94						34							267					34
b					2 red rump						Control						5.25					32						18.51						34							272					30
c					6 Blue loin						LA						5.02					36						17.68						33							263					33
d					4Blue Rump						LA						5.06					34						21.17						33							323					33
e					3 Purple loin						SA						5.42					24						21.08						24							337					24
f					1 purple rump						SA						5.07					36						18.74						38							268					34
Lamb DLWGs by treatment
Lamb group					Average DLWG(birth to shearing (g/day))
Control					269.5
LA					293
SA					302.5
[truncated: 5 more columns]
